# Supplementary material for: Introducing the f0% method: a reliable and accurate approach for qPCR analysis
Source: BMC Bioinformatics. 2024 Jan 11;25:17. doi: 10.1186/s12859-024-05630-y (PMC10782791; doi:10.1186/s12859-024-05630-y)
Supplement: Supplementary file 3 — Additional file 3: Table S1. Results of the performance indicators of the Ct, LinRegPCR, Cy0, and f0% methods considering the presence of the standard curve. Table S2. Results of the performance indicators of the Ct, LinRegPCR, Cy0, and f0% methods assuming the absence of the standard curve. [file 12859_2024_5630_MOESM3_ESM.xls]

## Sheet: NoStCurve
Supplementary Table (1): Results of the performance indicators of the Ct, LinRegPCR, Cy0, and f0% methods considering the presence of the standard curve. The results for each performance indicator are shown in addition to their fold reduction (the ratio between the results of the performance indicator in the Ct, LinRegPCR, or Cy0 methods to the f0% method).
Dilution Curve	CV%				CV% Fold Reduction			Variance (x1000)*				Variance Fold Reduction			Absolute RE				Absolute RE Fold Reduction			Normalized Bias#				Absolute Bias				Absolute Bias Fold Reduction
	Ct	LinRegPCR	Cy0	f0%	Ct	LinRegPCR	Cy0	Ct	LinRegPCR	Cy0	f0%	Ct	LinRegPCR	Cy0	Ct	LinRegPCR	Cy0	f0%	Ct	LinRegPCR	Cy0	Ct	LinRegPCR	Cy0	f0%	Ct	LinRegPCR	Cy0	f0%	Ct	LinRegPCR	Cy0
Boggy	4.56	8.24	8.1	3.59	1.27	2.29	2.26	0.39	1.29	1.24	0.24	1.61	5.28	5.11	0.12	0.08	0.09	0.04	2.87	1.84	2.13	1	1.07	0.96	1.08	1	1.07	1.05	1.08	0.92	0.99	0.96
Ruijter	13.79	34.85	9.55	8.94	1.54	3.9	1.07	3.71	10.07	1.79	1.57	2.36	6.4	1.14	0.08	0.1	0.05	0.05	1.67	2.04	1.09	0.98	1	0.96	0.97	1.02	1	1.04	1.03	0.99	0.97	1.01
Guescini	10.44	10.34	13.54	8.93	1.17	1.16	1.52	2.16	2.12	3.58	1.5	1.44	1.42	2.39	0.07	0.06	0.08	0.06	1.16	1.03	1.33	0.95	0.99	0.99	1.01	1.06	1.01	1.01	1.01	1.04	1	1
Lievens	9.79	7.38	8.17	6.24	1.57	1.18	1.31	1.91	1.07	1.41	0.77	2.49	1.4	1.84	0.11	0.09	0.06	0.06	1.76	1.39	1.01	1.01	1.04	1.03	1.05	1.01	1.04	1.03	1.05	0.96	0.99	0.98
Spiess_1	24.36	21.97	34.6	13.82	1.76	1.59	2.5	10.91	8.97	22.33	3.5	3.12	2.56	6.38	0.18	0.49	0.27	0.09	2.06	5.46	3.01	0.88	2.54	0.87	0.98	1.14	2.54	1.14	1.02	1.12	2.5	1.13
Spiess_2a	5.33	5.56	2.83	3.68	1.45	1.51	0.77	0.53	0.58	0.15	0.26	2.09	2.27	0.6	0.03	0.03	0.02	0.03	1.07	1.08	0.71	1.01	1.02	1.01	1.01	1.01	1.02	1.01	1.01	1	1.01	1
Spiess_2b	5.13	4.88	2.25	3.37	1.52	1.45	0.67	0.5	0.45	0.1	0.21	2.33	2.1	0.45	0.04	0.04	0.03	0.02	1.56	1.61	1.38	1.03	1.03	1.04	1.03	1.03	1.03	1.04	1.03	1	1.01	1.01
Spiess_3	5.48	3.5	4.2	3.64	1.5	0.96	1.15	0.56	0.23	0.33	0.25	2.27	0.92	1.34	0.04	0.02	0.05	0.03	1.57	0.89	1.83	0.92	0.94	0.93	0.94	1.08	1.06	1.07	1.07	1.01	0.99	1
Rutledge_1	8.81	8.03	5.14	3.7	2.38	2.17	1.39	1.46	1.23	0.5	0.26	5.62	4.75	1.94	0.12	0.16	0.03	0.03	3.82	5.18	0.84	0.95	1.06	0.97	1.03	1.06	1.06	1.03	1.03	1.02	1.03	1
Rutledge_2	7.2	7.72	4.34	3.36	2.14	2.29	1.29	0.96	1.14	0.35	0.22	4.46	5.28	1.63	0.06	0.07	0.05	0.03	1.98	2.12	1.66	0.98	1	0.95	0.97	1.02	1	1.05	1.03	1	0.98	1.03
Rutledge_3	8.82	6.39	2.07	1.78	4.96	3.6	1.17	1.49	0.78	0.08	0.06	24.96	13.09	1.37	0.08	0.07	0.04	0.02	4.55	4.1	2.5	0.98	1.04	0.95	1.02	1.02	1.04	1.05	1.02	1	1.02	1.03
Rutledge_4	11.68	10.22	3.77	2.43	4.81	4.21	1.55	2.52	1.95	0.27	0.11	22.53	17.42	2.4	0.09	0.07	0.04	0.02	5.19	4.03	2.41	0.96	1.01	0.92	0.97	1.04	1.01	1.09	1.03	1.01	0.98	1.06
Rutledge_5	11.33	13.22	4.69	3.43	3.31	3.86	1.37	2.48	3.26	0.42	0.23	10.99	14.45	1.85	0.07	0.07	0.03	0.03	2.17	2.33	1.06	1	1.02	1.01	1.06	1	1.02	1.01	1.06	0.95	0.97	0.95
Vermeulen_AHCY	10.74	10.66	10.84	11.03	0.97	0.97	0.98	2.31	2.3	2.38	2.45	0.94	0.94	0.97	0.08	0.09	0.07	0.07	1.08	1.19	0.97	0.89	0.93	0.85	0.89	1.12	1.08	1.17	1.12	1	0.97	1.05
Vermeulen_AKR1C1	9.57	8.2	7.5	7.46	1.28	1.1	1.01	1.74	1.27	1.08	1.07	1.64	1.19	1.01	0.05	0.05	0.04	0.05	0.89	0.87	0.74	0.99	0.98	0.96	0.96	1.01	1.02	1.04	1.05	0.97	0.97	0.99
Vermeulen_ARHGEF7	11.23	10.48	8.72	7.75	1.45	1.35	1.12	2.48	2.17	1.51	1.19	2.09	1.83	1.27	0.09	0.07	0.06	0.05	1.75	1.47	1.17	0.93	0.97	0.9	0.93	1.08	1.03	1.11	1.08	1	0.96	1.03
Vermeulen_BIRC5	15.03	12.66	11.51	11.01	1.37	1.15	1.05	4.5	3.1	2.57	2.34	1.92	1.32	1.1	0.12	0.09	0.06	0.08	1.39	1.02	0.74	0.68	0.77	0.76	0.81	1.47	1.3	1.31	1.23	1.2	1.06	1.07
Vermeulen_CAMTA1	14.01	12.96	13.66	14.45	0.97	0.9	0.95	4.09	3.47	3.87	4.32	0.95	0.8	0.9	0.08	0.07	0.08	0.07	1.12	0.99	1.12	0.9	0.92	0.88	0.9	1.11	1.08	1.13	1.11	1	0.98	1.02
Vermeulen_CAMTA2	6.47	7.75	4.73	4.89	1.32	1.58	0.97	0.83	1.19	0.42	0.45	1.85	2.66	0.94	0.09	0.08	0.04	0.05	1.86	1.66	0.77	1.02	1.03	1.03	1.04	1.02	1.03	1.03	1.04	0.98	0.98	0.99
Vermeulen_CD44	8.11	6.44	8.26	8.5	0.95	0.76	0.97	1.31	0.81	1.29	1.37	0.95	0.59	0.94	0.08	0.06	0.07	0.06	1.31	0.97	1.23	0.91	0.94	0.91	0.94	1.1	1.06	1.09	1.06	1.04	1	1.03
Geometric mean$					1.66	1.65	1.19					2.78	2.61	1.43					1.8	1.71	1.26									1.01	1.04	1.02
* For ease of visualization, variance results are multiplied by 1000. # In addition to absolute bias, normalized bias is added to demonstrate its direction for each standard curve (greater or lesser than 1). Fold reduction of normalized bias is not calculated, as it will be misleading. $ We used the geometric mean since it is less affected by extreme values.
Supplementary Table (2): Results of the performance indicators of the Ct, LinRegPCR, Cy0, and f0% methods assuming the absence of the standard curve. The results for each performance indicator are shown in addition to their fold reduction (the ratio between the results of the performance indicator in the Ct, LinRegPCR, or Cy0 methods to the f0% method).
Dilution Curve	CV%				CV% Fold Reduction			Variance (x1000)*				Variance Fold Reduction			Absolute RE				Absolute RE Fold Reduction			Normalized Bias#				Absolute Bias				Absolute Bias Fold Reduction
	Ct	LinRegPCR	Cy0	f0%	Ct	LinRegPCR	Cy0	Ct	LinRegPCR	Cy0	f0%	Ct	LinRegPCR	Cy0	Ct	LinRegPCR	Cy0	f0%	Ct	LinRegPCR	Cy0	Ct	LinRegPCR	Cy0	f0%	Ct	LinRegPCR	Cy0	f0%	Ct	LinRegPCR	Cy0
Boggy	4.64	8.08	7.42	3.5	1.32	2.31	2.12	0.41	1.24	1.04	0.23	1.76	5.34	4.51	0.23	0.16	0.74	0.07	3.5	2.33	11.05	1.21	0.86	0.36	0.96	1.21	1.17	2.75	1.04	1.17	1.12	2.65
Ruijter	14.6	30.98	9.97	9.67	1.51	3.2	1.03	4.16	8.57	1.95	1.84	2.26	4.65	1.06	0.11	0.2	0.07	0.13	0.85	1.49	0.52	1.46	0.59	1.29	1.75	1.46	1.69	1.29	1.75	0.84	0.97	0.74
Guescini	11.11	10.25	14.43	9.15	1.22	1.12	1.58	2.46	2.09	4.08	1.57	1.56	1.33	2.6	0.2	0.07	0.21	0.08	2.45	0.9	2.52	2.36	0.88	2.5	1.44	2.36	1.14	2.5	1.44	1.65	0.79	1.74
Lievens	10.92	7.46	8.99	7.01	1.56	1.06	1.28	2.39	1.1	1.73	0.97	2.46	1.13	1.78	0.11	0.12	0.12	0.18	0.61	0.69	0.66	2.17	1.13	2.06	2.43	2.17	1.13	2.06	2.43	0.89	0.46	0.85
Spiess_1	24.36	21.14	34.23	13.25	1.84	1.6	2.58	10.91	8.31	21.86	3.22	3.39	2.58	6.79	0.19	1.11	0.24	0.32	0.6	3.44	0.76	0.88	1.45	0.77	0.58	1.14	1.45	1.29	1.71	0.67	0.85	0.75
Spiess_2a	5.65	5.09	2.97	3.79	1.49	1.34	0.78	0.6	0.49	0.17	0.27	2.21	1.79	0.62	0.13	0.14	0.09	0.09	1.47	1.59	1	1.41	0.64	1.34	1.22	1.41	1.56	1.34	1.22	1.16	1.28	1.1
Spiess_2b	5.54	4.58	2.4	3.54	1.57	1.29	0.68	0.58	0.4	0.11	0.23	2.48	1.68	0.46	0.13	0.12	0.14	0.13	1.05	0.98	1.12	1.61	0.73	1.51	1.36	1.61	1.37	1.51	1.36	1.18	1	1.11
Spiess_3	5.71	3.58	4.35	3.66	1.56	0.98	1.19	0.61	0.24	0.35	0.25	2.44	0.95	1.42	0.15	0.09	0.16	0.04	3.34	2.05	3.51	1.3	1.13	1.23	0.97	1.3	1.13	1.23	1.03	1.27	1.1	1.2
Rutledge_1	9.67	7.07	5.52	3.53	2.74	2	1.56	1.76	0.96	0.58	0.24	7.43	4.04	2.46	0.32	0.36	0.21	0.09	3.49	4.01	2.27	2.89	0.26	2.26	0.62	2.89	3.78	2.26	1.62	1.78	2.33	1.39
Rutledge_2	7.67	6.46	4.61	3.2	2.4	2.02	1.44	1.09	0.8	0.4	0.2	5.59	4.09	2.03	0.22	0.81	0.09	0.26	0.83	3.11	0.37	2.03	0.15	1.94	0.55	2.03	6.59	1.94	1.81	1.12	3.64	1.07
Rutledge_3	9.28	5.63	2.2	1.71	5.44	3.3	1.29	1.65	0.61	0.09	0.05	30.08	11.03	1.68	0.15	0.71	0.16	0.3	0.48	2.33	0.52	1.8	0.26	1.95	0.49	1.8	3.82	1.95	2.06	0.87	1.85	0.95
Rutledge_4	12.77	9.22	3.99	2.31	5.54	4	1.73	3.01	1.59	0.3	0.1	29.78	15.72	2.97	0.28	0.48	0.14	0.2	1.43	2.41	0.73	2.79	0.33	1.77	0.56	2.79	3.03	1.77	1.78	1.57	1.7	0.99
Rutledge_5	12.28	11.68	4.98	3.3	3.72	3.54	1.51	2.92	2.55	0.47	0.21	13.97	12.18	2.25	0.25	0.53	0.14	0.09	2.87	6.08	1.66	2.66	0.27	2.04	0.66	2.66	3.73	2.04	1.51	1.77	2.48	1.35
Vermeulen_AHCY	11.05	10.16	11.15	10.95	1.01	0.93	1.02	2.45	2.08	2.52	2.41	1.02	0.86	1.05	0.14	0.11	0.08	0.08	1.65	1.32	0.95	1.16	0.59	1.11	0.83	1.16	1.69	1.11	1.21	0.96	1.4	0.92
Vermeulen_AKR1C1	10.16	7.77	8.04	7.44	1.37	1.04	1.08	1.96	1.14	1.24	1.06	1.85	1.07	1.17	0.17	0.21	0.17	0.07	2.66	3.2	2.53	1.73	0.6	1.86	0.93	1.73	1.66	1.86	1.07	1.62	1.54	1.73
Vermeulen_ARHGEF7	11.57	10.02	8.96	7.5	1.54	1.34	1.19	2.63	1.98	1.6	1.11	2.37	1.78	1.44	0.1	0.11	0.07	0.1	1.05	1.15	0.73	1.23	0.64	1.16	0.69	1.23	1.56	1.16	1.45	0.85	1.08	0.8
Vermeulen_BIRC5	16.29	12.04	12.36	11.12	1.46	1.08	1.11	5.32	2.79	2.97	2.39	2.23	1.17	1.24	0.15	0.25	0.04	0.08	1.9	3.17	0.57	1.45	0.49	1.48	0.89	1.45	2.02	1.48	1.12	1.3	1.8	1.32
Vermeulen_CAMTA1	15.36	12.9	15.05	14.95	1.03	0.86	1.01	4.99	3.44	4.75	4.64	1.07	0.74	1.02	0.24	0.08	0.24	0.08	2.8	0.93	2.81	2.32	0.88	2.36	1.26	2.32	1.13	2.36	1.26	1.85	0.9	1.88
Vermeulen_CAMTA2	6.8	7.68	4.98	5.03	1.35	1.53	0.99	0.92	1.17	0.47	0.47	1.94	2.48	0.99	0.13	0.09	0.14	0.08	1.65	1.15	1.76	1.66	0.94	1.71	1.37	1.66	1.06	1.71	1.37	1.21	0.77	1.25
Vermeulen_CD44	8.64	6.21	8.89	8.39	1.03	0.74	1.06	1.49	0.75	1.5	1.34	1.11	0.56	1.12	0.17	0.11	0.2	0.1	1.59	1.04	1.93	1.66	0.68	1.83	0.83	1.66	1.46	1.83	1.2	1.38	1.22	1.53
Geometric mean$					1.76	1.55	1.25					3.13	2.31	1.57					1.53	1.83	1.28									1.21	1.27	1.2
* For ease of visualization, variance results are multiplied by 1000. # In addition to absolute bias, normalized bias is added to demonstrate its direction for each standard curve (greater or lesser than 1). Fold reduction of normalized bias is not calculated, as it will be misleading. $ We used the geometric mean since it is less affected by extreme values.
