# Supplementary material for: Introducing the f0% method: a reliable and accurate approach for qPCR analysis
Source: BMC Bioinformatics. 2024 Jan 11;25:17. doi: 10.1186/s12859-024-05630-y (PMC10782791; doi:10.1186/s12859-024-05630-y)
Supplement: Supplementary file 4 — Additional file 4: R scripts used in the analysis process. [file 12859_2024_5630_MOESM4_ESM.zip]

Archive with 5 entries (4 files):
- R Scripts/
- R Scripts/Final cycle.R
- R Scripts/No standard curve.R
- R Scripts/Standard curve.R
- R Scripts/Statistics.R
