# Supplementary material for: Introducing the f0% method: a reliable and accurate approach for qPCR analysis
Source: BMC Bioinformatics. 2024 Jan 11;25:17. doi: 10.1186/s12859-024-05630-y (PMC10782791; doi:10.1186/s12859-024-05630-y)
Supplement: Supplementary file 4 — Additional file 4: R scripts used in the analysis process. [file 12859_2024_5630_MOESM4_ESM.zip › R Scripts/Final cycle.R]

###                     Code written by Mahmoud Gamal et al                    ###
# Introducing the f0% Method: A Reliable and Accurate Approach for qPCR Analysis #

### Loading packages
require(tidyverse)
require(qpcR)
require(gridExtra)
require(ggprism)


### Functions
Prepare = function(d){
  d = gather(data.frame(d),w,f,-Cycles)
  names(d) = c("c","w","f")
  return(d)
}
Evaluate = function(d, Threshold = 100, dataset = "dataset"){
  
  d = filter(d, conc == max(conc))
  u = unique(d$w)
  d$conc = d$conc/max(d$conc)
  
  ### Base lining (Slope and offset correction)
  for (i in 1:length(u)) {
    #i = 1
    x = mean(diff(d$f[d$w==u[i]][3:8]))
    d$f[d$w==u[i]] = d$f[d$w==u[i]] - x * d$c[d$w==u[i]] # correct the slope
    x = mean(d$f[d$w==u[i]][3:8])
    d$f[d$w==u[i]] = d$f[d$w==u[i]] - x # correct the offset
  }
  
  ### Normalization
  M = NA
  for (i in 1:length(u)) {
    y = d$f[d$w==u[i]]
    M[i] = max(y)-min(y)
  }
  M = max(M)
  d$f = d$f/M # dividing f by the maximum f --> normalized f
  
  ############### F0_percentage ###################
  
  d_F0 = group_by(d, w) %>%
    summarise(conc = first(conc))
  d_F0$pred_conc = NA
  
  cont = nls.control(maxiter = 10000, minFactor = 2^-30, warnOnly = T)
  mat = matrix(data = NA, ncol = 11, nrow = length(u))
  for (i in 1:length(u)) {
    #i = 1
    base_start = 3
    x = d$c[d$w == u[i]][base_start:length(d$c[d$w == u[i]])]
    y = d$f[d$w == u[i]][base_start:length(d$f[d$w == u[i]])]
    m = max(y) - min(y)       # Fx start value
    Mid = which.max(diff(y))  # I start value
    FDM = Mid + base_start - 1
    out = NA
    counter = 1
    for (n in -5:5) {
      x = d$c[d$w == u[i]][base_start:(FDM+n)]
      y = d$f[d$w == u[i]][base_start:(FDM+n)]
      fit = nls(y ~ Fx - Fx/((1 + s * 2^(x - I))^(1/s)) + a * x + b,
                start = list(Fx = m, s = 2, I = Mid, a = 0, b = 0),
                lower = c(m/3, 0.01,  5, -m * 0.05, -m * 0.5),
                upper = c(m*3, 10, 50, m * 0.05, m * 0.5),
                control = cont, algorithm = "port")
      summ = summary(fit)
      out[counter] = ((predict(fit,newdata = data.frame(x=0))-summ$coefficients[5])/summ$coefficients[1])*100
      counter = counter + 1
    }
    mat[i,] = out
  }
  
  output = apply(mat, 2, sd)/apply(mat, 2, mean)*100 # for CV%
  #output = apply(log10(mat), 2, var)                # for variance
  
  return(output)
}

### Importing and preparing the data sets
{
  collect = NA
  
  d = Prepare(boggy)
  d$conc = 10^(7-as.numeric(str_extract(d$w,"[:digit:]+")))
  collect = Evaluate(d, Threshold = 10, dataset = "boggy")
  
  d = Prepare(dil4reps94)
  d$conc = 225000/as.numeric(str_extract(d$w,"[:digit:]+"))
  collect = rbind(collect,Evaluate(d, Threshold = 50, dataset = "dil4reps94"))
  
  
  d = Prepare(guescini1)
  d$conc = 10^(7-as.numeric(str_extract(d$w,"[:digit:]+")))
  collect = rbind(collect,Evaluate(d, dataset = "guescini1"))
  
  d = Prepare(lievens1)
  d$conc = 5^(6-as.numeric(str_extract(d$w,"[:digit:]+")))
  collect = rbind(collect,Evaluate(d, dataset = "lievens1"))
  
  d = Prepare(reps)
  d$conc = 10^(8-as.numeric(str_extract(d$w,"[:digit:]+")))
  collect = rbind(collect,Evaluate(d, dataset = "reps"))
  
  d = Prepare(reps2)#s1
  d$conc = 4^(6-as.numeric(str_extract(d$w, "(?<=\\.)[:digit:]+")))
  d = d[as.numeric(str_extract(d$w,"[:digit:]+"))==1,]
  collect = rbind(collect,Evaluate(d, dataset = "reps2_s1"))
  
  d = Prepare(reps2)#s2
  d$conc = 4^(6-as.numeric(str_extract(d$w, "(?<=\\.)[:digit:]+")))
  d = d[as.numeric(str_extract(d$w,"[:digit:]+"))==2,]
  collect = rbind(collect,Evaluate(d, dataset = "reps2_s2"))
  
  d = Prepare(reps3)
  d$conc = 4^(8-as.numeric(str_extract(d$w,"[:digit:]+")))
  collect = rbind(collect,Evaluate(d, dataset = "reps3"))
  
  d = Prepare(rutledge)#B1
  d$conc = 10^(7-as.numeric(str_extract(d$w,"[:digit:]+")))
  d = d[as.numeric(str_extract(d$w, "(?<=R)[:digit:]+"))==1,]
  collect = rbind(collect,Evaluate(d, Threshold = 50, dataset = "rutledge_B1"))
  
  d = Prepare(rutledge)#B2
  d$conc = 10^(7-as.numeric(str_extract(d$w,"[:digit:]+")))
  d = d[as.numeric(str_extract(d$w, "(?<=R)[:digit:]+"))==2,]
  collect = rbind(collect,Evaluate(d, Threshold = 50, dataset = "rutledge_B2"))
  
  d = Prepare(rutledge)#B3
  d$conc = 10^(7-as.numeric(str_extract(d$w,"[:digit:]+")))
  d = d[as.numeric(str_extract(d$w, "(?<=R)[:digit:]+"))==3,]
  collect = rbind(collect,Evaluate(d, Threshold = 50, dataset = "rutledge_B3"))
  
  d = Prepare(rutledge)#B4
  d$conc = 10^(7-as.numeric(str_extract(d$w,"[:digit:]+")))
  d = d[as.numeric(str_extract(d$w, "(?<=R)[:digit:]+"))==4,]
  collect = rbind(collect,Evaluate(d, Threshold = 50, dataset = "rutledge_B4"))
  
  d = Prepare(rutledge)#B5
  d$conc = 10^(7-as.numeric(str_extract(d$w,"[:digit:]+")))
  d = d[as.numeric(str_extract(d$w, "(?<=R)[:digit:]+"))==5,]
  collect = rbind(collect,Evaluate(d, Threshold = 50, dataset = "rutledge_B5"))
  
  v = Prepare(vermeulen2)
  v = v[!is.na(v$f),]
  v$conc = as.numeric(str_extract(v$w,"(?<=\\_)[:digit:]+"))
  v$t = str_extract(v$w,"[:alnum:]+")
  u = unique(v$t)[-c(3, 15, 31, 36, 40)][1:7] # removing targets with amplification in the NTC and using the first 24 target
  for (n in 1:length(u)) {
    d = v[v$t==u[n],]
    collect = rbind(collect,Evaluate(d, dataset = str_c("vermeulen2", u[n], sep = "_")))
  }
}

collect_FDM1 = collect

collect = collect_FDM1
dat1 = data.frame(c = rep(-5:5,20))
dat1$cv = NA
for (i in 1:nrow(collect)) {
  #i = 2
  x = collect[i,]
  dat1$cv[(((i-1)*11)+1):(i*11)] = x
}


ggplot(data = dat1) +
  stat_boxplot(mapping = aes(x = c, group = c, y = cv),
               geom = "errorbar", width = 0.25) +
  geom_boxplot(mapping = aes(x = c, group = c, y = cv),
               width = 0.5, fill = "#bbaaff") +
  scale_y_continuous(breaks = c(0,50,100,150,200),
                     expand = c(0,0)) +
  scale_x_continuous(breaks = seq(-5,5,1)) +
  labs(x = "The end cycle",
       y = "Coefficient of Variation (%)") +
  theme_classic() +
  theme(axis.text = element_text(size = 8, color =  "black"),
        strip.text = element_text(size = 10),
        axis.title = element_text(size = 12),
        legend.background = element_rect(colour = "black"),
        strip.background = element_rect(fill = "#eeeeff"),
        panel.spacing = unit(1, units = "lines"),
        legend.position = "none") +
  coord_flip(ylim = c(0, 200),
             xlim = c(-5,5))


###########################################################

x = 0:40
n = 11
start = 35
I = seq(start,start+n-1,1)
dat = data.frame(x = rep(x, n),y = NA, z = rep(1:n, each = length(x)))
for (i in 1:n) {
  dat$y[(((i-1)*length(x))+1):(i*length(x))] = 1 - 1/((1 + 2 * 1.8^(x - I[i]))^(1/2))
}
dat$z = as.factor(dat$z)
dat1 = data.frame(I = I, y = rep(0.4226497,n))

ggplot(data = dat) +
  geom_line(mapping = aes(x = x, y = y, fill = z), size = 0.75, alpha = 0.75) +
  geom_point(data = dat1, mapping = aes(x = I, y = y),
             shape = 8, size = 2, color = "blue") +
  scale_y_continuous(breaks = c(0,0.25,0.5,0.75,1),
                     expand = c(0,0)) +
  coord_cartesian(ylim = c(-0.05, 1),
                  xlim = c(20,40)) +
  scale_x_continuous(breaks = c(20,30,40), labels = c(0,30,40), expand = c(0,0)) +
  labs(x = "x (cycles)", y = "f") +
  theme_classic() +
  theme(axis.text = element_text(size = 8, color =  "black"),
        strip.text = element_text(size = 10),
        axis.title = element_text(size = 12),
        axis.title.y = element_text(angle = 0, vjust = 0.5),
        legend.background = element_rect(colour = "black"),
        strip.background = element_rect(fill = "#eeeeff"),
        panel.spacing = unit(1, units = "lines"),
        legend.position = "none") 
