# Supplementary material for: Introducing the f0% method: a reliable and accurate approach for qPCR analysis
Source: BMC Bioinformatics. 2024 Jan 11;25:17. doi: 10.1186/s12859-024-05630-y (PMC10782791; doi:10.1186/s12859-024-05630-y)
Supplement: Supplementary file 4 — Additional file 4: R scripts used in the analysis process. [file 12859_2024_5630_MOESM4_ESM.zip › R Scripts/No standard curve.R]

###                     Code written by Mahmoud Gamal et al                    ###
# Introducing the f0% Method: A Reliable and Accurate Approach for qPCR Analysis #

### Loading packages
require(tidyverse)
require(qpcR)
require(gridExtra)
require(ggprism)

### Loading LinRegPCR.csv (LinRegPCR results file)
LinRegPCR = read.csv("LinRegPCR.csv")

### Functions
Prepare = function(d){
  d = gather(data.frame(d),w,f,-Cycles)
  names(d) = c("c","w","f")
  return(d)
}
Evaluate = function(d, Threshold = 100, dataset = "dataset", LRPCR = LinRegPCR){
  
  u = unique(d$w)
  d$conc = d$conc/max(d$conc)
  
  ### Base lining (Slope and offset correction)
  for (i in 1:length(u)) {
    #i = 1
    x = mean(diff(d$f[d$w==u[i]][3:8]))
    d$f[d$w==u[i]] = d$f[d$w==u[i]] - x * d$c[d$w==u[i]] # correct the slope
    x = mean(d$f[d$w==u[i]][3:8])
    d$f[d$w==u[i]] = d$f[d$w==u[i]] - x # correct the offset
  }
  
  ### Normalization
  M = NA
  for (i in 1:length(u)) {
    y = d$f[d$w==u[i]]
    M[i] = max(y)-min(y)
  }
  M = max(M)
  d$f = d$f/M # dividing f by the maximum f --> normalized f
  
  noise = NA # standard deviation of the base line
  for (i in 1:length(u)) {
    y = d$f[d$w==u[i]]
    noise[i] = sd(y[3:8])
  }
  Threshold = Threshold * max(noise)
  
  dat = d 
  dat$conc = as.factor(dat$conc)
  
  g = ggplot(data = dat) +
    geom_line(mapping = aes(x = c, y = f, color = conc, alpha = w)) +
    scale_colour_manual(values = c("#666666", "#006666", "#006600", "#000066",
                                   "#660066", "#660000", "#666600")) +
    scale_y_log10(minor_breaks = c(seq(0.0001,0.0009,0.0001),
                                   seq(0.001,0.009,0.001),
                                   seq(0.01,0.09,0.01),
                                   seq(0.1,0.9,0.1)),
                  guide = guide_prism_minor()) +
    scale_x_continuous(breaks = seq(0,60,5)) +
    labs(title = dataset, x = "Cycles", y = "Fluorescence") +
    theme(plot.title = element_text(size = 14,
                                    face = "bold",
                                    hjust = 0.5,
                                    lineheight = 1.2),
          axis.text = element_text(size = 8),
          strip.text = element_text(size = 10),
          axis.title = element_text(size = 12),
          axis.text.x = element_text(color = "black"),
          axis.text.y = element_text(color = "black"),
          legend.background = element_rect(colour = "black"),
          strip.background = element_rect(fill = "#eeeeff"),
          panel.spacing = unit(1, units = "lines"),
          legend.position = "none",
          panel.border = element_rect(colour = "black", fill = NA),
          panel.background = element_rect(fill = "white"),
          panel.grid.major = element_line(colour = "black", linetype = 3),
          axis.ticks.length.y = unit(5, "pt")) +
    coord_cartesian(ylim = c(Threshold^2, 1)) +
    geom_hline(yintercept = Threshold, color = "#660000", linewidth = 1) +
    geom_text(label = str_c("Threshold = ",as.character(round(Threshold,3))),
              x = 0, y = log10(Threshold * 1.5), hjust = 0, color = "#660000")
  
  ### calculating Ct
  d_Ct = data.frame(w=u)
  d_Ct$Ct = NA
  d_Ct$conc = NA
  for (i in 1:length(u)) {
    #i = 1
    d_Ct$conc[i] = d$conc[d$w==u[i]][1]
    m = which.max(d$f[d$w==u[i]] > Threshold) - 1 # cycle before the threshold
    d_Ct$Ct[i] = m + (log(Threshold)-log(d$f[d$w==u[i]][m]))/log(d$f[d$w==u[i]][m+1]/d$f[d$w==u[i]][m]) # calculating the fraction after the cycle
  }
  if(any(is.nan(d_Ct$Ct))){ # stop the run if the threshold is low
    stop("NaNs produced. Solution(Increase the Threshold value)")
  }
  
  ### Quantification
  d_Ct$deltaCt = NA
  d_Ct$pred_conc = NA
  d_Ct$deltaCt = d_Ct$Ct - mean(d_Ct$Ct[d_Ct$conc==max(d_Ct$conc)])
  d_Ct$pred_conc = 2^(-d_Ct$deltaCt) * max(d_Ct$conc)
  
  ### Performance indicators
  
  d_Ct$RE = abs((d_Ct$pred_conc-d_Ct$conc)/d_Ct$conc)
  d_Ct1 = group_by(d_Ct, conc) %>%
    summarise(CV = sd(pred_conc)/mean(pred_conc)*100,
              RE = exp(mean(log(RE))),
              Precision = var(log10(pred_conc)),
              pred_conc = mean(pred_conc))
  d_Ct2 = summarise(d_Ct1,Ct_RE = exp(mean(log(RE))), Ct_CV = exp(mean(log(CV))),
                    Ct_Precision = exp(mean(log(Precision))),
                    Ct_Bias = (max(pred_conc)/min(pred_conc)) / (max(conc)/min(conc)),
                    Ct_Abs_Bias = exp(abs(log((max(pred_conc)/min(pred_conc)) / (max(conc)/min(conc))))))
  
  ###############  calculating Cy0  ###############
  d_Cy0 = data.frame(w=u)
  d_Cy0$Cy0 = NA
  d_Cy0$conc = NA
  for (i in 1:length(u)) {
    #i = 1
    d_Cy0$conc[i] = d$conc[d$w==u[i]][1]
    
    model = pcrfit(d[d$w==u[i],], 1, 3, l5)
    d_Cy0$Cy0[i] = Cy0(model, plot = F)
  }
  
  ### Quantification
  d_Cy0$deltaCy0 = NA
  d_Cy0$pred_conc = NA
  d_Cy0$deltaCy0 = d_Cy0$Cy0 - mean(d_Cy0$Cy0[d_Cy0$conc==max(d_Cy0$conc)])
  d_Cy0$pred_conc = 2^(-d_Cy0$deltaCy0) * max(d_Cy0$conc)
  
  ### Performance indicators
  
  d_Cy0$RE = abs((d_Cy0$pred_conc-d_Cy0$conc)/d_Cy0$conc)
  d_Cy0$RE[d_Cy0$RE==0] = 10^-10
  d_Cy01 = group_by(d_Cy0, conc) %>%
    summarise(CV = sd(pred_conc)/mean(pred_conc)*100,
              RE = exp(mean(log(RE))),
              Precision = var(log10(pred_conc)),
              pred_conc = mean(pred_conc))
  d_Cy02 = summarise(d_Cy01,Cy0_RE = exp(mean(log(RE))), Cy0_CV = exp(mean(log(CV))),
                     Cy0_Precision = exp(mean(log(Precision))),
                     Cy0_Bias = (max(pred_conc)/min(pred_conc)) / (max(conc)/min(conc)),
                     Cy0_Abs_Bias = exp(abs(log((max(pred_conc)/min(pred_conc)) / (max(conc)/min(conc))))))
  
  ############### LinRegPCR  ###############
  
  d_N0 = LRPCR[LRPCR$dataset == dataset,]
  
  ### Quantification
  d_N0$pred_conc = NA
  d_N0$pred_conc = d_N0$N0 * max(d_N0$conc) / mean(d_N0$N0[d_N0$conc==max(d_N0$conc)])
  
  ### Performance indicators
  
  d_N0$RE = abs((d_N0$pred_conc-d_N0$conc)/d_N0$conc)
  d_N01 = group_by(d_N0, conc) %>%
    summarise(CV = sd(pred_conc)/mean(pred_conc)*100,
              RE = exp(mean(log(RE))),
              Precision = var(log10(pred_conc)),
              pred_conc = mean(pred_conc))
  d_N02 = summarise(d_N01, N0_RE = exp(mean(log(RE))), N0_CV = exp(mean(log(CV))),
                    N0_Precision = exp(mean(log(Precision))),
                    N0_Bias = (max(pred_conc)/min(pred_conc)) / (max(conc)/min(conc)),
                    N0_Abs_Bias = exp(abs(log((max(pred_conc)/min(pred_conc)) / (max(conc)/min(conc))))))
  
  
  ###############  F0_percentage  ###############
  
  d_F0 = group_by(d, w) %>%
    summarise(conc = first(conc))
  d_F0$L_F0 = NA
  d_F0$pred_conc = NA
  
  cont = nls.control(maxiter = 10000, minFactor = 2^-30, warnOnly = T)
  d$E = NA
  for (i in 1:length(u)) {
    #i = 1
    base_start = 3
    x = d$c[d$w == u[i]][base_start:length(d$c[d$w == u[i]])]
    y = d$f[d$w == u[i]][base_start:length(d$f[d$w == u[i]])]
    m = max(y) - min(y)       # Fx start value
    Mid = which.max(diff(y))  # I start value
    FDM = Mid + base_start - 1
    x = d$c[d$w == u[i]][base_start:(FDM+1)]
    y = d$f[d$w == u[i]][base_start:(FDM+1)]
    
    fit = nls(y ~ Fx - Fx/((1 + s * E^(x - I))^(1/s)) + a * x + b,
              start = list(Fx = m, s = 2, E = 2, I = Mid, a = 0, b = 0),
              lower = c(m/3, 0.01, 1,  5, -m * 0.05, -m * 0.5),
              upper = c(m*10, 10, 3, 50, m * 0.05, m * 0.5),
              control = cont, algorithm = "port")
    d$E[d$w==u[i]][1] = summary(fit)$coefficients[3]
  }
  E = mean(d$E,na.rm = T)
  d$F0_perc = NA
  for (i in 1:length(u)) {
    #i = 8
    base_start = 3
    x = d$c[d$w == u[i]][base_start:length(d$c[d$w == u[i]])]
    y = d$f[d$w == u[i]][base_start:length(d$f[d$w == u[i]])]
    m = max(y) - min(y)       # Fx start value
    Mid = which.max(diff(y))  # I start value
    
    fit = nls(y ~ Fx - Fx/((1 + D * E^(x - Ci))^(1/D)) + a * x + b,
              start = list(Fx = m, D = 2, Ci = Mid, a = 0, b = 0),
              lower = c(m/3, 0.01,  5, -m * 0.05, -m * 0.5),
              upper = c(m*3, 10, 50, m * 0.05, m * 0.5),
              control = cont, algorithm = "port")
    
    summ = summary(fit)
    d$F0_perc[d$w==u[i]][1] = ((predict(fit,newdata = data.frame(x=0))-summ$coefficients[5])/summ$coefficients[1])*100
  }
  d_F0_perc = group_by(d, w)%>%
    summarise(conc=first(conc),F0=first(F0_perc))
  
  ### Quantification
  d_F0$pred_conc = NA
  d_F0$pred_conc = d_F0_perc$F0 * max(d_F0_perc$conc) / mean(d_F0_perc$F0[d_F0_perc$conc==max(d_F0_perc$conc)])
  
  ### Performance indicators
  
  d_F0$RE = abs((d_F0$pred_conc-d_F0$conc)/d_F0$conc)
  d_F01 = group_by(d_F0, conc) %>%
    summarise(CV = sd(pred_conc)/mean(pred_conc)*100,
              RE = exp(mean(log(RE))),
              Precision = var(log10(pred_conc)),
              pred_conc = mean(pred_conc))
  d_F02 = summarise(d_F01, F0_RE = exp(mean(log(RE))), F0_CV = exp(mean(log(CV))),
                    F0_Precision = exp(mean(log(Precision))),
                    F0_Bias = (max(pred_conc)/min(pred_conc)) / (max(conc)/min(conc)),
                    F0_Abs_Bias = exp(abs(log((max(pred_conc)/min(pred_conc)) / (max(conc)/min(conc))))))
  
  output = bind_cols(data.frame(Dataset = dataset),
                     d_Ct2, d_Cy02, d_N02, d_F02)
  output = transmute(output, dataset, Ct_CV, N0_CV, Cy0_CV, F0_CV,
                     Fold_Ct_CV = Ct_CV/F0_CV, Fold_N0_CV = N0_CV/F0_CV, Fold_Cy0_CV = Cy0_CV/F0_CV,
                     Ct_Precision, N0_Precision, Cy0_Precision, F0_Precision,
                     Fold_Ct_Precision = Ct_Precision/F0_Precision, Fold_N0_Precision = N0_Precision/F0_Precision, Fold_Cy0_Precision = Cy0_Precision/F0_Precision,
                     Ct_RE, N0_RE, Cy0_RE, F0_RE,
                     Fold_Ct_RE = Ct_RE/F0_RE, Fold_N0_RE = N0_RE/F0_RE, Fold_Cy0_RE = Cy0_RE/F0_RE,
                     Ct_Bias, N0_Bias, Cy0_Bias, F0_Bias, Ct_Abs_Bias, N0_Abs_Bias, Cy0_Abs_Bias, F0_Abs_Bias,
                     Fold_Ct_Abs_Bias = Ct_Abs_Bias/F0_Abs_Bias, Fold_N0_Abs_Bias = N0_Abs_Bias/F0_Abs_Bias, Fold_Cy0_Abs_Bias = Cy0_Abs_Bias/F0_Abs_Bias)
  
  return(list(output, g))
}


### Importing and preparing the data sets
{
  collect = NA
  collect_graph = list()
  i = 1
  
  d = Prepare(boggy)
  d$conc = 10^(7-as.numeric(str_extract(d$w,"[:digit:]+")))
  c = Evaluate(d, Threshold = 10, dataset = "Boggy")
  collect = c[[1]]
  collect_graph[[i]] = c[[2]]; i = i + 1
  
  d = Prepare(dil4reps94)
  d$conc = 225000/as.numeric(str_extract(d$w,"[:digit:]+"))
  c = Evaluate(d, Threshold = 50, dataset = "Ruijter")
  collect = rbind(collect,c[[1]])
  collect_graph[[i]] = c[[2]]; i = i + 1
  
  d = Prepare(guescini1)
  d$conc = 10^(7-as.numeric(str_extract(d$w,"[:digit:]+")))
  c = Evaluate(d, dataset = "Guescini")
  collect = rbind(collect,c[[1]])
  collect_graph[[i]] = c[[2]]; i = i + 1
  
  d = Prepare(lievens1)
  d$conc = 5^(6-as.numeric(str_extract(d$w,"[:digit:]+")))
  c = Evaluate(d, dataset = "Lievens")
  collect = rbind(collect,c[[1]])
  collect_graph[[i]] = c[[2]]; i = i + 1
  
  d = Prepare(reps)
  d$conc = 10^(8-as.numeric(str_extract(d$w,"[:digit:]+")))
  d = d[d$conc!=10,]
  c = Evaluate(d, dataset = "Spiess_1")
  collect = rbind(collect,c[[1]])
  collect_graph[[i]] = c[[2]]; i = i + 1
  
  d = Prepare(reps2)#s1
  d$conc = 4^(6-as.numeric(str_extract(d$w, "(?<=\\.)[:digit:]+")))
  d = d[as.numeric(str_extract(d$w,"[:digit:]+"))==1,]
  c = Evaluate(d, dataset = "Spiess_2a")
  collect = rbind(collect,c[[1]])
  collect_graph[[i]] = c[[2]]; i = i + 1
  
  d = Prepare(reps2)#s2
  d$conc = 4^(6-as.numeric(str_extract(d$w, "(?<=\\.)[:digit:]+")))
  d = d[as.numeric(str_extract(d$w,"[:digit:]+"))==2,]
  c = Evaluate(d, dataset = "Spiess_2b")
  collect = rbind(collect,c[[1]])
  collect_graph[[i]] = c[[2]]; i = i + 1
  
  d = Prepare(reps3)
  d$conc = 4^(8-as.numeric(str_extract(d$w,"[:digit:]+")))
  c = Evaluate(d, dataset = "Spiess_3")
  collect = rbind(collect,c[[1]])
  collect_graph[[i]] = c[[2]]; i = i + 1
  
  d = Prepare(rutledge)#B1
  d$conc = 10^(7-as.numeric(str_extract(d$w,"[:digit:]+")))
  d = d[as.numeric(str_extract(d$w, "(?<=R)[:digit:]+"))==1,]
  c = Evaluate(d, Threshold = 50, dataset = "Rutledge_1")
  collect = rbind(collect,c[[1]])
  collect_graph[[i]] = c[[2]]; i = i + 1
  
  d = Prepare(rutledge)#B2
  d$conc = 10^(7-as.numeric(str_extract(d$w,"[:digit:]+")))
  d = d[as.numeric(str_extract(d$w, "(?<=R)[:digit:]+"))==2,]
  c = Evaluate(d, Threshold = 50, dataset = "Rutledge_2")
  collect = rbind(collect,c[[1]])
  collect_graph[[i]] = c[[2]]; i = i + 1
  
  d = Prepare(rutledge)#B3
  d$conc = 10^(7-as.numeric(str_extract(d$w,"[:digit:]+")))
  d = d[as.numeric(str_extract(d$w, "(?<=R)[:digit:]+"))==3,]
  c = Evaluate(d, Threshold = 50, dataset = "Rutledge_3")
  collect = rbind(collect,c[[1]])
  collect_graph[[i]] = c[[2]]; i = i + 1
  
  d = Prepare(rutledge)#B4
  d$conc = 10^(7-as.numeric(str_extract(d$w,"[:digit:]+")))
  d = d[as.numeric(str_extract(d$w, "(?<=R)[:digit:]+"))==4,]
  c = Evaluate(d, Threshold = 50, dataset = "Rutledge_4")
  collect = rbind(collect,c[[1]])
  collect_graph[[i]] = c[[2]]; i = i + 1
  
  d = Prepare(rutledge)#B5
  d$conc = 10^(7-as.numeric(str_extract(d$w,"[:digit:]+")))
  d = d[as.numeric(str_extract(d$w, "(?<=R)[:digit:]+"))==5,]
  c = Evaluate(d, Threshold = 50, dataset = "Rutledge_5")
  collect = rbind(collect,c[[1]])
  collect_graph[[i]] = c[[2]]; i = i + 1
  
  v = Prepare(vermeulen2)
  v = v[!is.na(v$f),]
  v$conc = as.numeric(str_extract(v$w,"(?<=\\_)[:digit:]+"))
  v$t = str_extract(v$w,"[:alnum:]+")
  u = unique(v$t)[-c(3, 15, 31, 36, 40)][1:7] # removing targets with amplification in the NTC and using the first 24 target
  for (n in 1:length(u)) {
    d = v[v$t==u[n],]
    c = Evaluate(d, dataset = str_c("Vermeulen", u[n], sep = "_"))
    collect = rbind(collect,c[[1]])
    collect_graph[[i]] = c[[2]]; i = i + 1
    
  }}

### Fold Reduction RE
Fold_Reduction = data.frame(CV = c(exp(mean(log(collect$Fold_Ct_CV))),
                                   exp(mean(log(collect$Fold_N0_CV))),
                                   exp(mean(log(collect$Fold_Cy0_CV)))),
                            Precision = c(exp(mean(log(collect$Fold_Ct_Precision))),
                                          exp(mean(log(collect$Fold_N0_Precision))),
                                          exp(mean(log(collect$Fold_Cy0_Precision)))),
                            RE = c(exp(mean(log(collect$Fold_Ct_RE))),
                                   exp(mean(log(collect$Fold_N0_RE))),
                                   exp(mean(log(collect$Fold_Cy0_RE)))),
                            Abs_Bias = c(exp(mean(log(collect$Fold_Ct_Abs_Bias))),
                                         exp(mean(log(collect$Fold_N0_Abs_Bias))),
                                         exp(mean(log(collect$Fold_Cy0_Abs_Bias)))))
rownames(Fold_Reduction) = c("Ct", "LinRegPCR", "Cy0")
Fold_Reduction

#                CV Precision       RE Abs_Bias
#Ct        1.761947  3.132914 1.531526 1.207006
#LinRegPCR 1.547358  2.312952 1.826375 1.267218
#Cy0       1.248595  1.572577 1.281826 1.197575

write.csv(collect,file = "NoStCurve.csv")

################################################################################

c_g = collect_graph
grid.arrange(c_g[[1]], c_g[[2]], c_g[[3]], c_g[[4]], c_g[[5]],
             c_g[[6]], c_g[[7]], c_g[[8]], c_g[[9]], c_g[[10]],
             nrow = 5, ncol = 2)

grid.arrange(c_g[[11]], c_g[[12]], c_g[[13]], c_g[[14]], c_g[[15]],
             c_g[[16]], c_g[[17]], c_g[[18]], c_g[[19]], c_g[[20]],
             nrow = 5, ncol = 2)


### Threshold
# 100 for all
# 50 for rutledge dil4reps94
# 10 for boggy
