# Supplementary material for: Introducing the f0% method: a reliable and accurate approach for qPCR analysis
Source: BMC Bioinformatics. 2024 Jan 11;25:17. doi: 10.1186/s12859-024-05630-y (PMC10782791; doi:10.1186/s12859-024-05630-y)
Supplement: Supplementary file 4 — Additional file 4: R scripts used in the analysis process. [file 12859_2024_5630_MOESM4_ESM.zip › R Scripts/Statistics.R]

###                     Code written by Mahmoud Gamal et al                    ###
# Introducing the f0% Method: A Reliable and Accurate Approach for qPCR Analysis #

### Loading packages
require(tidyverse)
require(gridExtra)
require(ggprism)
require(rstatix)


### Loading functions

Plotting_stat = function(x,y){
  
  out = x[,c(2,3,9)]
  out$g1 = as.numeric(ordered(out$group1,levels = y))
  out$g2 = as.numeric(ordered(out$group2,levels = y))
  out = out[out$p.adj.signif!="ns",]
  
  ### arranging data
  for (i in 1:nrow(out)) {
    if(out$g1[i] > out$g2[i]){
      holder = out$g1[i]
      out$g1[i] = out$g2[i]
      out$g2[i] = holder
    }
  }
  out = arrange(out, g1,g2)
  
  ### obtaining levels
  n = length(y)
  holder = matrix(0,ncol = n-1)
  for (i in 1:nrow(out)) {
    positions = c(rep(0,out$g1[i]-1),rep(i,out$g2[i]-out$g1[i]),rep(0,n-out$g2[i]))
    l = 1
    c = 0
    while(c == 0){
      if(!any(as.logical(positions) & as.logical(holder[l,]))) {
        holder[l,] = positions + holder[l,]
        c = 1
      }else if(l == nrow(holder)) {
        holder = rbind(holder, rep(0, n-1))
        l = l + 1
      }else{
        l = l + 1
      }
    }
  }
  
  ### ordering levels
  order_mat = matrix(0,nrow = nrow(holder),ncol = ncol(holder) - 1)
  for (i in 1:(ncol(holder)-1)) {
    order_mat[,i] = holder[,i] == holder[,i + 1]
  }
  order = rowSums(order_mat)
  holder = cbind(order, holder)
  holder = holder[order(holder[,1]),]
  tryCatch({
    holder = holder[,-1]
    for (i in 1:nrow(out)) {
      out$level[i] = which(apply(holder == 1, 1, any))
    }
  },error = function(e){
  },finally = {out$level[1] = 1}
  )
  
  ### final adjustments
  out = out[!is.na(out[,5]),]
  out$g1 = out$g1 + 0.03
  out$g2 = out$g2 - 0.03
  
  ### removing empty levels
  if(nrow(out)>0){
    for (i in 1:max(out$level)) {
      condition = T
      while (condition) {
        if(!any(i == out$level) & i < max(out$level)) {
          out$level[i < out$level] = out$level[i < out$level] - 1
        }else{
          condition = F
        }
      }
    }
  }
  return(out)
}
################################################################################
############################## Standard curve ##################################

collect = read.csv(file = "StCurve.csv")
collect_long = data.frame(Method = rep(c("Ct", "LinRegPCR", "Cy0", "F0"), each = 20),
                          CV = c(collect$Ct_CV, collect$N0_CV, collect$Cy0_CV, collect$F0_CV),
                          Precision = c(collect$Ct_Precision, collect$N0_Precision, collect$Cy0_Precision, collect$F0_Precision),
                          RE = c(collect$Ct_RE, collect$N0_RE, collect$Cy0_RE, collect$F0_RE),
                          Abs_Bias = c(collect$Ct_Abs_Bias, collect$N0_Abs_Bias, collect$Cy0_Abs_Bias, collect$F0_Abs_Bias))
collect_long$Method = ordered(collect_long$Method, levels = c("Ct", "LinRegPCR", "Cy0", "F0"))

adjusting = "bonferroni"

# CV
df = collect[,c(1,2,3,4,5)]
df = gather(df,key = "Method",value = "CV",-dataset)
df %>% friedman_test(CV ~ Method |dataset)
Stat.test = df %>% 
  wilcox_test(CV ~ Method, paired = TRUE, p.adjust.method = adjusting)
out_CV = Plotting_stat(Stat.test, c("Ct_CV","N0_CV","Cy0_CV","F0_CV"))

# Precision
df = collect[,c(1,9,10,11,12)]
df = gather(df,key = "Method",value = "Precision",-dataset)
df %>% friedman_test(Precision ~ Method |dataset)
Stat.test = df %>% 
  wilcox_test(Precision ~ Method, paired = TRUE, p.adjust.method = adjusting)
out_Precision = Plotting_stat(Stat.test, c("Ct_Precision","N0_Precision","Cy0_Precision","F0_Precision"))

# RE
df = collect[,c(1,16,17,18,19)]
df = gather(df,key = "Method",value = "RE",-dataset)
df %>% friedman_test(RE ~ Method |dataset)
Stat.test = df %>% 
  wilcox_test(RE ~ Method, paired = TRUE, p.adjust.method = adjusting)
out_RE = Plotting_stat(Stat.test, c("Ct_RE","N0_RE","Cy0_RE","F0_RE"))

# Abs_Bias
df = collect[,c(1,27,28,29,30)]
df = gather(df,key = "Method",value = "Abs_Bias",-dataset)
df %>% friedman_test(Abs_Bias ~ Method |dataset)
Stat.test = df %>% 
  wilcox_test(Abs_Bias ~ Method, paired = TRUE, p.adjust.method = adjusting)


########### PLOTTING ################ Figure 3
out_CV$level=c(2,1)
l = 48/4
h = 100/(10^(3/l))
ggplot(data = collect_long) +
  geom_boxplot(mapping = aes(x = Method, y = CV),
               outlier.alpha = 0, alpha = 0.25, width = 0.8, fill = "grey") +
  stat_boxplot(mapping = aes(x = Method, y = CV),
               geom = "errorbar", width = 0.4) +
  geom_dotplot(mapping = aes(x = Method,y = CV),
               binaxis = "y", stackdir = "center", binwidth = 48/l/140,color = "blue",fill = "blue") +
  labs(title = "A) Coefficient of Variation %",
       x = NULL,
       y = NULL) +
  scale_x_discrete(labels = c("Ct", "LinRegPCR", "Cy0", "F0%")) +
  scale_y_log10(minor_breaks = c(seq(1,9,1),
                                 seq(10,90,10)),
                guide = guide_prism_minor(), expand = c(0,0),
                breaks = c(100,30,10,3,1)) +
  coord_cartesian(ylim = c(1, 100)) +
  theme_classic() +
  theme(plot.title = element_text(size = 15, face = "bold",hjust = 0.5,lineheight = 1.2),
        axis.text.x = element_text(size = 14,face = "bold",vjust = 0.5,hjust = 1,angle = 90),
        axis.text.y = element_text(size = 13),
        axis.text = element_text(colour = "black"),
        legend.position = "None") +
  geom_text(data = out_CV, aes(x = (g1 + g2)/2,
                               y = (10^(level/l + 0.01)) * h,
                               label = p.adj.signif), size = 4.5) +
  geom_segment(data = out_CV, aes(x = g1, xend = g2,
                                  y = (10^(level/l)) * h,
                                  yend = (10^(level/l)) * h))


# Precision
out_Precision$level=c(2,1)
l = 48/8
h = 0.1/(10^(3/l))
ggplot(data = collect_long) +
  geom_boxplot(mapping = aes(x = Method, y = Precision),
               outlier.alpha = 0, alpha = 0.25, width = 0.8, fill = "grey") +
  stat_boxplot(mapping = aes(x = Method, y = Precision),
               geom = "errorbar", width = 0.4) +
  geom_dotplot(mapping = aes(x = Method,y = Precision),
               binaxis = "y", stackdir = "center", binwidth = 48/l/140,color = "blue",fill = "blue") +
  labs(title = "B) Variance",
       x = NULL,
       y = NULL) +
  scale_x_discrete(labels = c("Ct", "LinRegPCR", "Cy0", "F0%")) +
  scale_y_log10(minor_breaks = c(seq(0.00001,0.00009,0.00001),
                                 seq(0.0001,0.0009,0.0001),
                                 seq(0.001,0.009,0.001),
                                 seq(0.01,0.09,0.01)),
                guide = guide_prism_minor(), expand = c(0,0),
                breaks = c(0.1,0.01,0.001,0.0001,0.00001)) +
  coord_cartesian(ylim = c(0.00001, 0.1)) +
  theme_classic() +
  theme(plot.title = element_text(size = 15, face = "bold",hjust = 0.5,lineheight = 1.2),
        axis.text.x = element_text(size = 14,face = "bold",vjust = 0.5,hjust = 1,angle = 90),
        axis.text.y = element_text(size = 13),
        axis.text = element_text(colour = "black"),
        legend.position = "None") +
  geom_text(data = out_Precision, aes(x = (g1 + g2)/2,
                               y = (10^(level/l + 0.01)) * h,
                               label = p.adj.signif), size = 4.5) +
  geom_segment(data = out_Precision, aes(x = g1, xend = g2,
                                  y = (10^(level/l)) * h,
                                  yend = (10^(level/l)) * h))


# RE
out_RE$level = c(1,3,2)
l = 48/4
h = 1/(10^(4/l))
ggplot(data = collect_long) +
  geom_boxplot(mapping = aes(x = Method, y = RE),
               outlier.alpha = 0, alpha = 0.25, width = 0.8, fill = "grey") +
  stat_boxplot(mapping = aes(x = Method, y = RE),
               geom = "errorbar", width = 0.4) +
  geom_dotplot(mapping = aes(x = Method,y = RE),
               binaxis = "y", stackdir = "center", binwidth = 48/l/140,color = "blue",fill = "blue") +
  labs(title = "C) Absolute Relative Error",
       x = NULL,
       y = NULL) +
  scale_x_discrete(labels = c("Ct", "LinRegPCR", "Cy0", "F0%")) +
  scale_y_log10(minor_breaks = c(seq(0.01,0.09,0.01),
                                 seq(0.1,0.9,0.1)),
                guide = guide_prism_minor(), expand = c(0,0),
                breaks = c(1,0.3,0.1,0.03,0.01)) +
  coord_cartesian(ylim = c(0.01, 1)) +
  theme_classic() +
  theme(plot.title = element_text(size = 15, face = "bold",hjust = 0.5,lineheight = 1.2),
        axis.text.x = element_text(size = 14,face = "bold",vjust = 0.5,hjust = 1,angle = 90),
        axis.text.y = element_text(size = 13),
        axis.text = element_text(colour = "black"),
        legend.position = "None") +
  geom_text(data = out_RE, aes(x = (g1 + g2)/2,
                               y = (10^(level/l + 0.01)) * h,
                               label = p.adj.signif), size = 4.5) +
  geom_segment(data = out_RE, aes(x = g1, xend = g2,
                                  y = (10^(level/l)) * h,
                                  yend = (10^(level/l)) * h))


#Abs_Bias
l = 48/0.4
h = 1.6/(10^(1/l))
ggplot(data = collect_long) +
  geom_boxplot(mapping = aes(x = Method, y = Abs_Bias),
               outlier.alpha = 0, alpha = 0.25, width = 0.8, fill = "grey") +
  stat_boxplot(mapping = aes(x = Method, y = Abs_Bias),
               geom = "errorbar", width = 0.4) +
  geom_dotplot(mapping = aes(x = Method,y = Abs_Bias),
               binaxis = "y", stackdir = "center", binwidth = 48/l/140,color = "blue",fill = "blue") +
  labs(title = "D) Absolute Bias",
       x = NULL,
       y = NULL) +
  scale_x_discrete(labels = c("Ct", "LinRegPCR", "Cy0", "F0%")) +
  scale_y_log10(guide = guide_prism_minor(), expand = c(0,0),
                breaks = c(1,1.1,1.2,1.3,1.4,1.5,1.6)) +
  coord_cartesian(ylim = c(1, 1.6)) +
  theme_classic() +
  theme(plot.title = element_text(size = 15, face = "bold",hjust = 0.5,lineheight = 1.2),
        axis.text.x = element_text(size = 14,face = "bold",vjust = 0.5,hjust = 1,angle = 90),
        axis.text.y = element_text(size = 13),
        axis.text = element_text(colour = "black"),
        legend.position = "None") +
  geom_point(mapping = aes(x = 2,y=1.57),shape = 17,color = "red") + 
  geom_text(mapping = aes(x = 2.27,y=1.574),label = "2.54",size = 3)


################################################################################
########################## No Standard Curve ###################################


collect = read.csv(file = "NoStCurve.csv")
collect_long = data.frame(Method = rep(c("Ct", "LinRegPCR", "Cy0", "F0"), each = 20),
                          CV = c(collect$Ct_CV, collect$N0_CV, collect$Cy0_CV, collect$F0_CV),
                          Precision = c(collect$Ct_Precision, collect$N0_Precision, collect$Cy0_Precision, collect$F0_Precision),
                          RE = c(collect$Ct_RE, collect$N0_RE, collect$Cy0_RE, collect$F0_RE),
                          Abs_Bias = c(collect$Ct_Abs_Bias, collect$N0_Abs_Bias, collect$Cy0_Abs_Bias, collect$F0_Abs_Bias))
collect_long$Method = ordered(collect_long$Method, levels = c("Ct", "LinRegPCR", "Cy0", "F0"))

adjusting = "bonferroni"

# CV
df = collect[,c(1,2,3,4,5)]
df = gather(df,key = "Method",value = "CV",-dataset)
df %>% friedman_test(CV ~ Method |dataset)
Stat.test = df %>% 
  wilcox_test(CV ~ Method, paired = TRUE, p.adjust.method = adjusting)
out_CV = Plotting_stat(Stat.test, c("Ct_CV","N0_CV","Cy0_CV","F0_CV"))

# Precision
df = collect[,c(1,9,10,11,12)]
df = gather(df,key = "Method",value = "Precision",-dataset)
df %>% friedman_test(Precision ~ Method |dataset)
Stat.test = df %>% 
  wilcox_test(Precision ~ Method, paired = TRUE, p.adjust.method = adjusting)
out_Precision = Plotting_stat(Stat.test, c("Ct_Precision","N0_Precision","Cy0_Precision","F0_Precision"))

# RE
df = collect[,c(1,16,17,18,19)]
df = gather(df,key = "Method",value = "RE",-dataset)
df %>% friedman_test(RE ~ Method |dataset)
Stat.test = df %>% 
  wilcox_test(RE ~ Method, paired = TRUE, p.adjust.method = adjusting)
out_RE = Plotting_stat(Stat.test, c("Ct_RE","N0_RE","Cy0_RE","F0_RE"))

# Abs_Bias
df = collect[,c(1,27,28,29,30)]
df = gather(df,key = "Method",value = "Abs_Bias",-dataset)
df %>% friedman_test(Abs_Bias ~ Method |dataset)
Stat.test = df %>% 
  wilcox_test(Abs_Bias ~ Method, paired = TRUE, p.adjust.method = adjusting)

########### PLOTTING ################ figure 4
out_CV$level=c(3,2,1)
l = 48/4
h = 100/(10^(4/l))
ggplot(data = collect_long) +
  geom_boxplot(mapping = aes(x = Method, y = CV),
               outlier.alpha = 0, alpha = 0.25, width = 0.8, fill = "grey") +
  stat_boxplot(mapping = aes(x = Method, y = CV),
               geom = "errorbar", width = 0.4) +
  geom_dotplot(mapping = aes(x = Method,y = CV),
               binaxis = "y", stackdir = "center", binwidth = 48/l/140,color = "blue",fill = "blue") +
  labs(title = "A) Coefficient of Variation %",
       x = NULL,
       y = NULL) +
  scale_x_discrete(labels = c("Ct", "LinRegPCR", "Cy0", "F0%")) +
  scale_y_log10(minor_breaks = c(seq(1,9,1),
                                 seq(10,90,10)),
                guide = guide_prism_minor(), expand = c(0,0),
                breaks = c(100,30,10,3,1)) +
  coord_cartesian(ylim = c(1, 100)) +
  theme_classic() +
  theme(plot.title = element_text(size = 15, face = "bold",hjust = 0.5,lineheight = 1.2),
        axis.text.x = element_text(size = 14,face = "bold",vjust = 0.5,hjust = 1,angle = 90),
        axis.text.y = element_text(size = 13),
        axis.text = element_text(colour = "black"),
        legend.position = "None") +
  geom_text(data = out_CV, aes(x = (g1 + g2)/2,
                               y = (10^(level/l + 0.01)) * h,
                               label = p.adj.signif), size = 4.5) +
  geom_segment(data = out_CV, aes(x = g1, xend = g2,
                                  y = (10^(level/l)) * h,
                                  yend = (10^(level/l)) * h))


# Precision
out_Precision$level=c(1,3,2,1)
l = 48/8
h = 0.1/(10^(4/l))
ggplot(data = collect_long) +
  geom_boxplot(mapping = aes(x = Method, y = Precision),
               outlier.alpha = 0, alpha = 0.25, width = 0.8, fill = "grey") +
  stat_boxplot(mapping = aes(x = Method, y = Precision),
               geom = "errorbar", width = 0.4) +
  geom_dotplot(mapping = aes(x = Method,y = Precision),
               binaxis = "y", stackdir = "center", binwidth = 48/l/140,color = "blue",fill = "blue") +
  labs(title = "B) Variance",
       x = NULL,
       y = NULL) +
  scale_x_discrete(labels = c("Ct", "LinRegPCR", "Cy0", "F0%")) +
  scale_y_log10(minor_breaks = c(seq(0.00001,0.00009,0.00001),
                                 seq(0.0001,0.0009,0.0001),
                                 seq(0.001,0.009,0.001),
                                 seq(0.01,0.09,0.01)),
                guide = guide_prism_minor(), expand = c(0,0),
                breaks = c(0.1,0.01,0.001,0.0001,0.00001)) +
  coord_cartesian(ylim = c(0.00001, 0.1)) +
  theme_classic() +
  theme(plot.title = element_text(size = 15, face = "bold",hjust = 0.5,lineheight = 1.2),
        axis.text.x = element_text(size = 14,face = "bold",vjust = 0.5,hjust = 1,angle = 90),
        axis.text.y = element_text(size = 13),
        axis.text = element_text(colour = "black"),
        legend.position = "None") +
  geom_text(data = out_Precision, aes(x = (g1 + g2)/2,
                                      y = (10^(level/l + 0.01)) * h,
                                      label = p.adj.signif), size = 4.5) +
  geom_segment(data = out_Precision, aes(x = g1, xend = g2,
                                         y = (10^(level/l)) * h,
                                         yend = (10^(level/l)) * h))


# RE
out_RE$level = c(1)
l = 48/4
h = 3/(10^(2/l))
ggplot(data = collect_long) +
  geom_boxplot(mapping = aes(x = Method, y = RE),
               outlier.alpha = 0, alpha = 0.25, width = 0.8, fill = "grey") +
  stat_boxplot(mapping = aes(x = Method, y = RE),
               geom = "errorbar", width = 0.4) +
  geom_dotplot(mapping = aes(x = Method,y = RE),
               binaxis = "y", stackdir = "center", binwidth = 48/l/140,color = "blue",fill = "blue") +
  labs(title = "C) Absolute Relative Error",
       x = NULL,
       y = NULL) +
  scale_x_discrete(labels = c("Ct", "LinRegPCR", "Cy0", "F0%")) +
  scale_y_log10(minor_breaks = c(seq(0.01,0.09,0.01),
                                 seq(0.1,0.9,0.1),
                                 seq(1,9,1)),
                guide = guide_prism_minor(), expand = c(0,0),
                breaks = c(3,1,0.3,0.1,0.03)) +
  coord_cartesian(ylim = c(0.03, 3)) +
  theme_classic() +
  theme(plot.title = element_text(size = 15, face = "bold",hjust = 0.5,lineheight = 1.2),
        axis.text.x = element_text(size = 14,face = "bold",vjust = 0.5,hjust = 1,angle = 90),
        axis.text.y = element_text(size = 13),
        axis.text = element_text(colour = "black"),
        legend.position = "None") +
  geom_text(data = out_RE, aes(x = (g1 + g2)/2,
                               y = (10^(level/l + 0.01)) * h,
                               label = p.adj.signif), size = 4.5) +
  geom_segment(data = out_RE, aes(x = g1, xend = g2,
                                  y = (10^(level/l)) * h,
                                  yend = (10^(level/l)) * h))


#Abs_Bias
l = 48/2
h = 3/(10^(1/l))
ggplot(data = collect_long) +
  geom_boxplot(mapping = aes(x = Method, y = Abs_Bias),
               outlier.alpha = 0, alpha = 0.25, width = 0.8, fill = "grey") +
  stat_boxplot(mapping = aes(x = Method, y = Abs_Bias),
               geom = "errorbar", width = 0.4) +
  geom_dotplot(mapping = aes(x = Method,y = Abs_Bias),
               binaxis = "y", stackdir = "center", binwidth = 48/l/140,color = "blue",fill = "blue") +
  labs(title = "D) Absolute Bias",
       x = NULL,
       y = NULL) +
  scale_x_discrete(labels = c("Ct", "LinRegPCR", "Cy0", "F0%")) +
  scale_y_log10(minor_breaks = c(seq(1,9,1)),
                guide = guide_prism_minor(), expand = c(0,0),
                breaks = c(10,3,1)) +
  coord_cartesian(ylim = c(1, 10)) +
  theme_classic() +
  theme(plot.title = element_text(size = 15, face = "bold",hjust = 0.5,lineheight = 1.2),
        axis.text.x = element_text(size = 14,face = "bold",vjust = 0.5,hjust = 1,angle = 90),
        axis.text.y = element_text(size = 13),
        axis.text = element_text(colour = "black"),
        legend.position = "None")
